# Supplementary material for: Sleep Architecture Alterations Following High‐Dose Steroid Pulse Therapy: A Pilot Study Using a Portable Electroencephalogram‐Based Device
Source: Neuropsychopharmacol Rep. 2025 Nov 9;45(4):e70071. doi: 10.1002/npr2.70071 (PMC12597610; doi:10.1002/npr2.70071)
Supplement: Supplementary file 2 — Table S1: npr270071‐sup‐0002‐TableS1.xlsx. [file NPR2-45-e70071-s003.xlsx]

## Sheet: Sheet1
Supplementary Table S1. Objective assessment of sleep at the individual patient level using portable electroencephalography
Individual Patient Data	Evaluation	TST (min)	SE (%)	SL (min)	WASO (min)	REM (min)	NREM stage 1+2 (min)	NREM stage 3 (min)	SO	Final awakening
No. 1	day 0	399	76	5	99	28.5	356	14.5	21:20:00	05:38:00
	day 1	401	81	19.5	60	14	364.5	22.5	21:19:00	05:00:00
	day 3	374	70.6	12	144	4.5	363	6.5	21:12:00	05:50:00
No. 2	day 0	417.5	81.9	11.5	68.5	67	247.5	103	21:41:00	05:47:00
	day 1	305	59.8	21.5	133.5	0	215.5	89.5	21:51:00	05:10:00
	day 3	288	53.3	23	217	7.5	192.5	88	21:53:00	06:18:00
No. 3	day 0	355.5	69.7	37.5	110.5	35.5	311.5	8.5	21:07:00	05:00:00
	day 1	150	31.3	76	218.5	0	150	0	22:16:00	04:24:00
	day 3	235	49	12	221	5.5	227.5	2	21:12:00	04:48:00
No. 4	day 0	484	89.6	10.5	10	112	279	93	22:40:00	06:54:00
	day 1	336.5	73.2	42.5	76.5	19	236	81.5	00:42:00	07:35:00
	day 3	501	90.3	48	6	32	389.5	79.5	23:33:00	08:00:00
No. 5	day 0	496.5	91.9	15	12	115	351.5	30	22:15:00	06:43:00
	day 1	216.5	42.5	198	3.5	16.5	172.5	27.5	01:18:00	04:58:00
	day 3	373	69.1	140	19	41.5	330.5	1	00:20:00	06:52:00
No. 6	day 0	384	71.8	60	1	69	292	23	21:35:00	04:00:00
	day 1	335	64.3	159.5	15	7	303.5	24.5	23:28:00	05:18:00
	day 3	344.5	60.7	46.5	161.5	8	330.5	6	21:48:00	06:14:00
TST, total sleep time; SE, sleep efficiency; SL, sleep latency; WASO, wake after sleep onset; REM, rapid eye movement sleep; NREM, non-rapid eye movement; SO, sleep onset. Summary statistics related to time were converted into circular data for analysis. Subsequently, to facilitate interpretation, the times were back transformed into standard clock times. De-identified individual-level sleep para…
