# Supplementary material for: Sleep Architecture Alterations Following High‐Dose Steroid Pulse Therapy: A Pilot Study Using a Portable Electroencephalogram‐Based Device
Source: Neuropsychopharmacol Rep. 2025 Nov 9;45(4):e70071. doi: 10.1002/npr2.70071 (PMC12597610; doi:10.1002/npr2.70071)
Supplement: Supplementary file 3 — Table S2: npr270071‐sup‐0003‐TableS2.docx. [file NPR2-45-e70071-s002.xlsx]

## Sheet: Sheet1
Supplementary Table S2. Subjective assessment of sleep at the individual patient
Individual Patient Data	Evaluation	ISI	PSQI	Sleep Diary	Sleep Diary			Sleep quality Likert scale	Impairment Likert scale
				TST (min)	SL (min)	WASO (min)	WASO (times)
No. 1	day 0	2	0	445	15	35	2	7	2
	day 1	2	2	452	15	13	1	8	2
	day 3	4	2	460	50	15	1	7	2
No. 2	day 0	14	6	430	30	90	3	2	2
	day 1	15	8	230	30	10	1	2	2
	day 3	20	7	145	50	285	1	1	2
No. 3	day 0	10	7	410	30	60	3	5	3
	day 1	12	6	110	90	270	4	2	4
	day 3	12	6	265	30	175	2	5	3
No. 4	day 0	2	3	435	15	30	2	6	1
	day 1	9	4	330	15	105	2	8	1
	day 3	2	4	480	15	15	1	8	1
No. 5	day 0	9	10	490	20	0	0	8	1
	day 1	17	9	235	180	0	0	8	1
	day 3	18	13	345	120	60	1	4	1
No. 6	day 0	11	6	480	90	30	1	8	1
	day 1	12	6	300	240	30	1	8	1
	day 3	12	7	300	60	0	0	8	5
ISI, Insomnia Severity Index; PSQI, Pittsburgh Sleep Quality Index; TST, total sleep time; SL, sleep latency; WASO, wake after sleep onset. The participants rated their perceived sleep quality and daytime impairment on a 10-point Likert scale (1=best, 10=worst). Patient 4 was administered 5 mg of lemborexant on days 2 and 3, while Patient 5 was administered 5 mg of lemborexant on day 3.
